# Supplementary material for: Intrinsic Disorder in BAP1 and Its Association with Uveal Melanoma
Source: Genes (Basel). 2022 Sep 22;13(10):1703. doi: 10.3390/genes13101703 (PMC9601668; doi:10.3390/genes13101703)
Supplement: Supplementary file 1 [file genes-13-01703-s001.zip]

Archive with 1 entries (1 files):
- genes-1889968-supplementary.pdf
